# Supplementary material for: Comparative Evaluation of Two Image-Analysis Software Platforms for Microfluidic Assessment of Red Blood Cell Deformability in Chronic Lymphocytic Leukemia
Source: Micromachines (Basel). 2026 Mar 23;17(3):389. doi: 10.3390/mi17030389 (PMC13028752; doi:10.3390/mi17030389)
Supplement: Supplementary file 1 [file micromachines-17-00389-s001.zip]

Archive with 1 entries (1 files):
- micromachines-4184346-supplementary.pdf
